# Supplementary material for: Untargeted longitudinal analysis of a wellness cohort identifies markers of metastatic cancer years prior to diagnosis
Source: Sci Rep. 2020 Oct 1;10:16275. doi: 10.1038/s41598-020-73451-z (PMC7529776; doi:10.1038/s41598-020-73451-z)
Supplement: Supplementary file 2 — Supplementary file2 [file 41598_2020_73451_MOESM2_ESM.xlsx]

## Sheet: supplemental_table2
category	disease	gene_name	gene_desc	Ensembl_gene_id	Olink_panel	MAD	MAD_mean	age	sex	bmi
Diagnosed cancer	Bladder cancer, stage 3	IL17F	interleukin 17F	ENSG00000112116	ONC3	7.74,9.28,9.79,7.36	8.54334	64	F	36.729
Diagnosed cancer	Bladder cancer, stage 3	GSAP	gamma-secretase activating protein	ENSG00000186088	CRE	6.14,6.78,6.29,5.91	6.27805	64	F	36.729
Diagnosed cancer	Bladder cancer, stage 3	SIRT5	sirtuin 5	ENSG00000124523	ODA	6.06,5.80,5.23	5.69617	64	F	36.729
Diagnosed cancer	Bladder cancer, stage 3	KLB	klotho beta	ENSG00000134962	NEX	4.62,5.21,6.02	5.28345	64	F	36.729
Diagnosed cancer	Bladder cancer, stage 3	FASLG	Fas ligand (TNF superfamily, member 6)	ENSG00000117560	ONC2	-4.19,-4.32,-5.33	-4.61252	64	F	36.729
Diagnosed cancer	Bladder cancer, stage 3	CD300LF	CD300 molecule-like family member f	ENSG00000186074	NEU1	-4.85,-4.81,-4.20,-5.16	-4.75362	64	F	36.729
Diagnosed cancer	Breast cancer, stage 4	TPPP3	tubulin polymerization-promoting protein family member 3	ENSG00000159713	NEX	11.34,10.92,10.85	11.0357	56	F	25.5057
Diagnosed cancer	Breast cancer, stage 4	CRX	cone-rod homeobox	ENSG00000105392	CRE	6.65,6.36,6.82	6.61075	56	F	25.5057
Diagnosed cancer	Breast cancer, stage 4	IL10RA	interleukin 10 receptor, alpha	ENSG00000110324	INF	5.95,6.53,6.21	6.22868	56	F	25.5057
Diagnosed cancer	Breast cancer, stage 4	LIF	leukemia inhibitory factor	ENSG00000128342	INF	6.61,5.98,5.64	6.07738	56	F	25.5057
Diagnosed cancer	Chronic lymphocytic leukemia	FCER2	Fc fragment of IgE, low affinity II, receptor for (CD23)	ENSG00000104921	DEV	10.49,9.38,9.72	9.86139	68	M	23.7455
Diagnosed cancer	Chronic lymphocytic leukemia	NPM1	nucleophosmin (nucleolar phosphoprotein B23, numatrin)	ENSG00000181163	NEX	10.57,11.46,5.81	9.27851	68	M	23.7455
Diagnosed cancer	Chronic lymphocytic leukemia	TCL1A	T-cell leukemia/lymphoma 1A	ENSG00000100721	ONC2	8.67,9.23,7.13	8.34497	68	M	23.7455
Diagnosed cancer	Chronic lymphocytic leukemia	IGSF3	immunoglobulin superfamily, member 3	ENSG00000143061	CRE	8.22,8.27,8.41	8.30205	68	M	23.7455
Diagnosed cancer	Chronic lymphocytic leukemia	SIGLEC10	sialic acid binding Ig-like lectin 10	ENSG00000142512	CRE	7.20,6.20,5.67	6.35619	68	M	23.7455
Diagnosed cancer	Chronic lymphocytic leukemia	TNFRSF9	tumor necrosis factor receptor superfamily, member 9	ENSG00000049249	INF	6.11,6.47,6.42	6.33547	68	M	23.7455
Diagnosed cancer	Chronic lymphocytic leukemia	TNFRSF13B	tumor necrosis factor receptor superfamily, member 13B	ENSG00000240505	CVD2	6.03,6.71,6.13	6.2885	68	M	23.7455
Diagnosed cancer	Chronic lymphocytic leukemia	CD5	CD5 molecule	ENSG00000110448	INF	5.42,6.56,5.80	5.92627	68	M	23.7455
Diagnosed cancer	Chronic lymphocytic leukemia	LAG3	lymphocyte-activation gene 3	ENSG00000089692	IRE	5.74,5.54,5.53	5.60244	68	M	23.7455
Diagnosed cancer	Chronic lymphocytic leukemia	FCRL1	Fc receptor-like 1	ENSG00000163534	MET	6.63,5.03,4.84	5.49932	68	M	23.7455
Diagnosed cancer	Chronic lymphocytic leukemia	CD6	CD6 molecule	ENSG00000013725	INF	5.39,4.83,5.16	5.12826	68	M	23.7455
Diagnosed cancer	Chronic lymphocytic leukemia	CLEC4C	C-type lectin domain family 4, member C	ENSG00000198178	IRE	5.33,4.45,4.45	4.74231	68	M	23.7455
Diagnosed cancer	Chronic lymphocytic leukemia	CTRC	chymotrypsin C (caldecrin)	ENSG00000162438	CVD2	-4.03,-4.19,-4.77	-4.32984	68	M	23.7455
Diagnosed cancer	Chronic myeloid leukemia	GDF15	growth differentiation factor 15	ENSG00000130513	CVD3	10.12,9.01,10.74,11.71	10.3944	75	M	22.7886
Diagnosed cancer	Chronic myeloid leukemia	EGLN1	egl-9 family hypoxia-inducible factor 1	ENSG00000135766	IRE	8.51,7.84,8.30	8.21621	75	M	22.7886
Diagnosed cancer	Chronic myeloid leukemia	IL5	interleukin 5 (colony-stimulating factor, eosinophil)	ENSG00000113525	IRE	7.48,6.74,7.40	7.2052	75	M	22.7886
Diagnosed cancer	Chronic myeloid leukemia	FCRL3	Fc receptor-like 3	ENSG00000160856	IRE	7.24,6.44,6.84	6.83974	75	M	22.7886
Diagnosed cancer	Chronic myeloid leukemia	TPT1	tumor protein, translationally-controlled 1	ENSG00000133112	ONC3	4.80,5.34,7.30,6.72	6.04118	75	M	22.7886
Diagnosed cancer	Chronic myeloid leukemia	CD22	CD22 molecule	ENSG00000012124	ONC3	5.80,5.91,6.34,5.85	5.97523	75	M	22.7886
Diagnosed cancer	Chronic myeloid leukemia	SIGLEC6	sialic acid binding Ig-like lectin 6	ENSG00000105492	CRE	5.30,5.25,6.11,6.24	5.72348	75	M	22.7886
Diagnosed cancer	Chronic myeloid leukemia	IL5	interleukin 5 (colony-stimulating factor, eosinophil)	ENSG00000113525	INF	6.76,4.77,5.21	5.57741	75	M	22.7886
Diagnosed cancer	Chronic myeloid leukemia	PAMR1	peptidase domain containing associated with muscle regeneration 1	ENSG00000149090	DEV	-4.79,-5.36,-3.87,-4.07	-4.52451	75	M	22.7886
Diagnosed cancer	Chronic myeloid leukemia	SELPLG	selectin P ligand	ENSG00000110876	CVD2	-7.93,-6.52,-6.22	-6.8886	75	M	22.7886
Diagnosed cancer	Chronic myeloid leukemia	LAIR2	leukocyte-associated immunoglobulin-like receptor 2	ENSG00000167618,ENSG00000271116,ENSG00000262317	NEU1	-7.05,-7.31,-7.19,-6.73	-7.07095	75	M	22.7886
Diagnosed cancer	Lung cancer, stage 4	FGF5	fibroblast growth factor 5	ENSG00000138675	INF	11.96,11.01,14.19,14.60	12.9362	69	M	27.4729
Diagnosed cancer	Lung cancer, stage 4	NGF	nerve growth factor (beta polypeptide)	ENSG00000134259	NEU1	6.97,5.78,12.22	8.32441	69	M	27.4729
Diagnosed cancer	Lung cancer, stage 4	NXPH1	neurexophilin 1	ENSG00000122584	NEX	6.94,8.99,5.24,6.77	6.98435	69	M	27.4729
Diagnosed cancer	Lung cancer, stage 4	CEACAM5	carcinoembryonic antigen-related cell adhesion molecule 5	ENSG00000105388	ONC2	4.70,4.93,6.37,9.44	6.36078	69	M	27.4729
Diagnosed cancer	Lung cancer, stage 4	LAIR2	leukocyte-associated immunoglobulin-like receptor 2	ENSG00000167618,ENSG00000271116,ENSG00000262317	NEU1	7.03,6.15,6.52,5.72	6.35503	69	M	27.4729
Diagnosed cancer	Lung cancer, stage 4	NPTXR	neuronal pentraxin receptor	ENSG00000221890	MET	6.63,5.09,5.56	5.75916	69	M	27.4729
Diagnosed cancer	Lung cancer, stage 4	NTF4	neurotrophin 4	ENSG00000225950	IRE	6.59,5.42,5.73,5.09	5.70701	69	M	27.4729
Diagnosed cancer	Lung cancer, stage 4	CDH15	cadherin 15, type 1, M-cadherin (myotubule)	ENSG00000129910	NEX	6.30,4.96,4.96,5.21	5.35415	69	M	27.4729
Diagnosed cancer	Lung cancer, stage 4	SCARA5	scavenger receptor class A, member 5 (putative)	ENSG00000168079	NEU1	-5.80,-6.47,-7.52	-6.59787	69	M	27.4729
Diagnosed cancer	Melanoma (1)	LYPD1	LY6/PLAUR domain containing 1	ENSG00000150551	CRE	6.73,6.71,5.71	6.38324	67	M	24.9328
Diagnosed cancer	Melanoma (1)	GH2	growth hormone 2	ENSG00000136487	CRE	5.78,5.70,4.78	5.42024	67	M	24.9328
Diagnosed cancer	Melanoma (1)	CD300LF	CD300 molecule-like family member f	ENSG00000186074	NEU1	-4.43,-3.82,-5.71	-4.65206	67	M	24.9328
Diagnosed cancer	Melanoma (4)	IL5	interleukin 5 (colony-stimulating factor, eosinophil)	ENSG00000113525	IRE	9.07,9.19,9.16,8.45	8.96893	49	F	26.37
Diagnosed cancer	Melanoma (4)	IL5	interleukin 5 (colony-stimulating factor, eosinophil)	ENSG00000113525	INF	8.47,9.92,8.99,7.84	8.80437	49	F	26.37
Diagnosed cancer	Melanoma (4)	REN	renin	ENSG00000143839	CVD2	-4.38,-4.75,-4.95,-5.88,4.57	-3.0777	49	F	26.37
Diagnosed cancer	Melanoma (4)	CFHR5	complement factor H-related 5	ENSG00000134389	CAM	-5.71,-9.46,-4.55	-6.57513	49	F	26.37
Diagnosed cancer	Pancreatic cancer, stage 4	CALCA	calcitonin-related polypeptide alpha	ENSG00000262933,ENSG00000110680	ODA	12.79,14.15,12.88,13.61	13.3597	57	F	25.8245
Diagnosed cancer	Pancreatic cancer, stage 4	NPPC	natriuretic peptide C	ENSG00000163273	ODA	8.96,12.33,11.45,11.73	11.1162	57	F	25.8245
Diagnosed cancer	Pancreatic cancer, stage 4	CEACAM5	carcinoembryonic antigen-related cell adhesion molecule 5	ENSG00000105388	ONC2	10.28,10.66,9.69,10.11	10.1847	57	F	25.8245
Diagnosed cancer	Pancreatic cancer, stage 4	CHRDL2	chordin-like 2	ENSG00000054938	MET	5.13,6.29,5.58,6.96	5.99243	57	F	25.8245
Diagnosed cancer	Pancreatic cancer, stage 4	DLK1	delta-like 1 homolog (Drosophila)	ENSG00000185559	CVD3	5.22,5.74,5.61,5.98	5.63596	57	F	25.8245
Diagnosed cancer	Pancreatic cancer, stage 4	NBL1	neuroblastoma 1, DAN family BMP antagonist	ENSG00000158747	NEU1	-4.07,-4.69,-3.87	-4.20982	57	F	25.8245
Diagnosed cancer	Prostate cancer (1)	IL20RA	interleukin 20 receptor, alpha	ENSG00000016402	INF	13.05,11.19,12.50	12.248	64	M	23.0536
Diagnosed cancer	Prostate cancer (1)	GPR56	G protein-coupled receptor 56	ENSG00000205336	ODA	10.15,5.84,6.39	7.4598	64	M	23.0536
Diagnosed cancer	Prostate cancer (1)	METAP1	methionyl aminopeptidase 1	ENSG00000164024	ODA	8.69,6.16,7.34	7.39604	64	M	23.0536
Diagnosed cancer	Prostate cancer (1)	MMP1	matrix metallopeptidase 1 (interstitial collagenase)	ENSG00000196611	INF	-10.14,-11.12,-11.53	-10.929	64	M	23.0536
Diagnosed cancer	Prostate cancer (2)	IL17F	interleukin 17F	ENSG00000112116	ONC3	14.87,14.28,12.52,8.25	12.4803	48	M	26.9116
Diagnosed cancer	Prostate cancer (2)	SIRT5	sirtuin 5	ENSG00000124523	ODA	9.80,14.61,8.50	10.9708	48	M	26.9116
Diagnosed cancer	Prostate cancer (2)	CRH	corticotropin releasing hormone	ENSG00000147571	ODA	7.97,8.32,7.79	8.02685	48	M	26.9116
Diagnosed cancer	Prostate cancer (2)	LIF	leukemia inhibitory factor	ENSG00000128342	INF	9.17,8.34,4.65	7.38614	48	M	26.9116
Diagnosed cancer	Prostate cancer (2)	ATP6AP2	ATPase, H+ transporting, lysosomal accessory protein 2	ENSG00000182220	ODA	5.68,9.39,6.08	7.05148	48	M	26.9116
Diagnosed cancer	Prostate cancer (2)	LYPD1	LY6/PLAUR domain containing 1	ENSG00000150551	CRE	5.80,5.26,5.26,5.39	5.42676	48	M	26.9116
No diagnosed cancer	Longitudinal control (01)	AGR2	anterior gradient 2	ENSG00000106541	ODA	6.75,6.95,6.50	6.73497	53	F	23.4656
No diagnosed cancer	Longitudinal control (01)	GPNMB	glycoprotein (transmembrane) nmb	ENSG00000136235	ONC2	5.40,7.15,6.21	6.25443	53	F	23.4656
No diagnosed cancer	Longitudinal control (01)	HS6ST1	heparan sulfate 6-O-sulfotransferase 1	ENSG00000136720	CRE	6.74,5.94,6.03	6.23936	53	F	23.4656
No diagnosed cancer	Longitudinal control (01)	PSG1	pregnancy specific beta-1-glycoprotein 1	ENSG00000231924	NEX	-4.67,-4.56,-4.55	-4.59609	53	F	23.4656
No diagnosed cancer	Longitudinal control (02)	DDX58	DEAD (Asp-Glu-Ala-Asp) box polypeptide 58	ENSG00000107201	IRE	4.62,4.54,4.85	4.67053	56	M	24.9522
No diagnosed cancer	Longitudinal control (03)	JUN	jun proto-oncogene	ENSG00000177606	IRE	6.74,5.19,4.88	5.60203	53	F	30.7485
No diagnosed cancer	Longitudinal control (04)	IL12RB1	interleukin 12 receptor, beta 1	ENSG00000096996	IRE	22.78,24.68,22.94	23.4667	67	F	24.2339
No diagnosed cancer	Longitudinal control (05)	NPPB	natriuretic peptide B	ENSG00000120937	CVD2	8.34,9.40,10.50	9.41194	59	M	22.496
No diagnosed cancer	Longitudinal control (06)	EPHA10	EPH receptor A10	ENSG00000183317	NEX	8.15,6.80,6.55	7.1671	31	M	23.5057
No diagnosed cancer	Longitudinal control (06)	CD300LF	CD300 molecule-like family member f	ENSG00000186074	NEU1	-4.42,-4.07,-4.03	-4.17586	31	M	23.5057
No diagnosed cancer	Longitudinal control (06)	SLAMF8	SLAM family member 8	ENSG00000158714	CRE	-4.32,-4.40,-4.11	-4.27693	31	M	23.5057
No diagnosed cancer	Longitudinal control (07)	CCT5	chaperonin containing TCP1, subunit 5 (epsilon)	ENSG00000150753	ONC3	4.65,5.24,4.75	4.88251	38	M	24.587
No diagnosed cancer	Longitudinal control (08)	FOSB	FBJ murine osteosarcoma viral oncogene homolog B	ENSG00000125740	ODA	6.34,6.01,5.79	6.04532	49	F	18.8931
No diagnosed cancer	Longitudinal control (08)	CPVL	carboxypeptidase, vitellogenic-like	ENSG00000106066	ONC3	-5.70,-4.53,-5.03	-5.08534	49	F	18.8931
No diagnosed cancer	Longitudinal control (09)	PPM1B	protein phosphatase, Mg2+/Mn2+ dependent, 1B	ENSG00000138032	ODA	14.51,9.86,8.07	10.8151	53	F	24.9723
No diagnosed cancer	Longitudinal control (09)	GSTP1	glutathione S-transferase pi 1	ENSG00000084207	NEX	11.25,9.01,7.50	9.25335	53	F	24.9723
No diagnosed cancer	Longitudinal control (09)	IL13	interleukin 13	ENSG00000169194	INF	9.60,8.78,8.93	9.10328	53	F	24.9723
No diagnosed cancer	Longitudinal control (09)	IL20RA	interleukin 20 receptor, alpha	ENSG00000016402	INF	5.87,8.19,5.67	6.57799	53	F	24.9723
No diagnosed cancer	Longitudinal control (09)	TCL1B	T-cell leukemia/lymphoma 1B	ENSG00000213231	CRE	6.53,5.87,6.30	6.23497	53	F	24.9723
No diagnosed cancer	Longitudinal control (09)	LAIR2	leukocyte-associated immunoglobulin-like receptor 2	ENSG00000167618,ENSG00000271116,ENSG00000262317	NEU1	-6.00,-6.97,-6.71	-6.55797	53	F	24.9723
No diagnosed cancer	Longitudinal control (10)	C12orf5	chromosome 12 open reading frame 5	ENSG00000078237	ODA	11.11,9.89,9.78	10.2594	59	F	31.2592
No diagnosed cancer	Longitudinal control (10)	AGR2	anterior gradient 2	ENSG00000106541	ODA	6.71,7.29,6.62	6.87523	59	F	31.2592
No diagnosed cancer	Longitudinal control (10)	PVR	poliovirus receptor	ENSG00000073008	NEU1	6.55,5.60,5.78	5.97296	59	F	31.2592
No diagnosed cancer	Longitudinal control (10)	CNPY2	canopy FGF signaling regulator 2	ENSG00000257727	ONC3	5.43,6.63,5.68	5.91277	59	F	31.2592
No diagnosed cancer	Longitudinal control (11)	RCOR1	REST corepressor 1	ENSG00000089902	ODA	12.17,11.41,11.05	11.5453	44	M	27.194
No diagnosed cancer	Longitudinal control (11)	IL5	interleukin 5 (colony-stimulating factor, eosinophil)	ENSG00000113525	IRE	10.96,11.68,9.24	10.6304	44	M	27.194
No diagnosed cancer	Longitudinal control (11)	IL5	interleukin 5 (colony-stimulating factor, eosinophil)	ENSG00000113525	INF	8.92,9.55,7.01	8.49397	44	M	27.194
No diagnosed cancer	Longitudinal control (12)	IL17C	interleukin 17C	ENSG00000124391	INF	9.94,10.95,9.58	10.1551	61	M	27.5712
No diagnosed cancer	Longitudinal control (12)	ATP6AP2	ATPase, H+ transporting, lysosomal accessory protein 2	ENSG00000182220	ODA	9.10,8.60,10.26	9.31858	61	M	27.5712
No diagnosed cancer	Longitudinal control (12)	KPNA1	karyopherin alpha 1 (importin alpha 5)	ENSG00000114030	IRE	9.32,6.59,7.89	7.93217	61	M	27.5712
No diagnosed cancer	Longitudinal control (12)	NTF3	neurotrophin 3	ENSG00000185652	INF	5.45,7.18,7.29	6.63872	61	M	27.5712
No diagnosed cancer	Longitudinal control (12)	PRKCQ	protein kinase C, theta	ENSG00000065675	IRE	7.06,5.62,6.38	6.35302	61	M	27.5712
No diagnosed cancer	Longitudinal control (12)	LIF	leukemia inhibitory factor	ENSG00000128342	INF	5.65,6.46,5.17	5.75917	61	M	27.5712
No diagnosed cancer	Longitudinal control (12)	DDAH1	dimethylarginine dimethylaminohydrolase 1	ENSG00000153904	CRE	5.40,5.69,5.88	5.65661	61	M	27.5712
No diagnosed cancer	Longitudinal control (12)	CRX	cone-rod homeobox	ENSG00000105392	CRE	4.80,4.89,4.86	4.84764	61	M	27.5712
No diagnosed cancer	Longitudinal control (13)	GSTP1	glutathione S-transferase pi 1	ENSG00000084207	NEX	11.12,10.23,6.93	9.42556	26	M	21.7211
No diagnosed cancer	Longitudinal control (13)	PSG1	pregnancy specific beta-1-glycoprotein 1	ENSG00000231924	NEX	-4.77,-3.94,-3.94	-4.21522	26	M	21.7211
No diagnosed cancer	Longitudinal control (13)	CD300LF	CD300 molecule-like family member f	ENSG00000186074	NEU1	-4.83,-4.19,-4.27	-4.42888	26	M	21.7211
No diagnosed cancer	Longitudinal control (13)	C2	complement component 2	ENSG00000206372,ENSG00000235696,ENSG00000235017,ENSG00000166278,ENSG00000204364,ENSG00000231543,ENSG00000226560	CAM	-5.46,-4.91,-5.69	-5.35295	26	M	21.7211
No diagnosed cancer	Longitudinal control (13)	MICA,MICB	MHC class I polypeptide-related sequence A;MHC class I polypeptide-related sequence B	ENSG00000183214,ENSG00000235233,ENSG00000234218,ENSG00000231179,ENSG00000224378,ENSG00000206449,ENSG00000206449,ENSG00000227772,ENSG00000227772,ENSG00000238289,ENSG00000204516	ONC2	-6.62,-5.43,-5.84	-5.96402	26	M	21.7211
No diagnosed cancer	Longitudinal control (14)	CLEC4D	C-type lectin domain family 4, member D	ENSG00000166527	IRE	5.97,6.95,6.23	6.38531	48	M	25.7994
No diagnosed cancer	Longitudinal control (14)	SERPINA12	serpin peptidase inhibitor, clade A (alpha-1 antiproteinase, antitrypsin), member 12	ENSG00000165953	CVD2	5.48,6.07,6.22	5.92296	48	M	25.7994
No diagnosed cancer	Longitudinal control (14)	AOC1	amine oxidase, copper containing 1	ENSG00000002726	NEX	5.19,5.51,5.28	5.32869	48	M	25.7994
No diagnosed cancer	Longitudinal control (15)	CXCL10	chemokine (C-X-C motif) ligand 10	ENSG00000169245	INF	10.48,10.94,11.01	10.8119	58	F	40.3415
No diagnosed cancer	Longitudinal control (15)	CA3	carbonic anhydrase III, muscle specific	ENSG00000164879	CAM	8.94,5.33,6.48	6.9179	58	F	40.3415
No diagnosed cancer	Longitudinal control (15)	CLEC4G	C-type lectin domain family 4, member G	ENSG00000182566	IRE	5.98,8.33,5.79	6.7014	58	F	40.3415
No diagnosed cancer	Longitudinal control (15)	TNNI3	troponin I type 3 (cardiac)	ENSG00000129991	ODA	7.58,6.03,5.84	6.48424	58	F	40.3415
No diagnosed cancer	Longitudinal control (15)	CTF1	cardiotrophin 1	ENSG00000150281	NEX	5.62,6.67,6.82	6.37107	58	F	40.3415
No diagnosed cancer	Longitudinal control (15)	MB	myoglobin	ENSG00000198125	CVD3	7.00,5.89,5.67	6.18482	58	F	40.3415
No diagnosed cancer	Longitudinal control (15)	CXCL9	chemokine (C-X-C motif) ligand 9	ENSG00000138755	INF	6.01,5.28,5.36	5.55013	58	F	40.3415
No diagnosed cancer	Longitudinal control (15)	HSPB6	heat shock protein, alpha-crystallin-related, B6	ENSG00000004776	ONC3	5.57,5.20,5.54	5.43541	58	F	40.3415
No diagnosed cancer	Longitudinal control (15)	GFRA2	GDNF family receptor alpha 2	ENSG00000168546	CRE	-4.60,4.71,4.45	1.51692	58	F	40.3415
No diagnosed cancer	Longitudinal control (16)	IL2RB	interleukin 2 receptor, beta	ENSG00000100385	INF	34.32,37.92,36.96	36.3995	78	M	25.7994
No diagnosed cancer	Longitudinal control (16)	ATP6AP2	ATPase, H+ transporting, lysosomal accessory protein 2	ENSG00000182220	ODA	4.83,11.31,11.98	9.37566	78	M	25.7994
No diagnosed cancer	Longitudinal control (16)	JUN	jun proto-oncogene	ENSG00000177606	IRE	6.42,5.36,5.66	5.81246	78	M	25.7994
No diagnosed cancer	Longitudinal control (16)	LYPD1	LY6/PLAUR domain containing 1	ENSG00000150551	CRE	6.29,5.21,5.38	5.62567	78	M	25.7994
No diagnosed cancer	Longitudinal control (16)	ULBP2	UL16 binding protein 2	ENSG00000131015	NEU1	5.88,4.77,5.32	5.32247	78	M	25.7994
No diagnosed cancer	Longitudinal control (16)	JUN	jun proto-oncogene	ENSG00000177606	CRE	5.89,4.67,5.04	5.19818	78	M	25.7994
No diagnosed cancer	Longitudinal control (17)	SLITRK6	SLIT and NTRK-like family, member 6	ENSG00000184564	CRE	9.71,8.47,9.16	9.11648	68	M	26.526
No diagnosed cancer	Longitudinal control (17)	GSTP1	glutathione S-transferase pi 1	ENSG00000084207	NEX	7.03,7.38,8.03	7.47973	68	M	26.526
No diagnosed cancer	Longitudinal control (17)	GCNT1	glucosaminyl (N-acetyl) transferase 1, core 2	ENSG00000187210	CRE	4.94,4.92,4.46	4.77178	68	M	26.526
No diagnosed cancer	Longitudinal control (17)	CD177	CD177 molecule	ENSG00000204936	DEV	-7.03,-6.44,-6.06	-6.50807	68	M	26.526
No diagnosed cancer	Longitudinal control (18)	SLAMF7	SLAM family member 7	ENSG00000026751	CVD2	5.34,6.09,9.17	6.86656	50	M	32.0418
No diagnosed cancer	Longitudinal control (18)	LRP1	low density lipoprotein receptor-related protein 1	ENSG00000123384	ODA	5.37,7.28,5.48	6.04067	50	M	32.0418
No diagnosed cancer	Longitudinal control (18)	LRPAP1	low density lipoprotein receptor-related protein associated protein 1	ENSG00000163956	NEU1	4.77,6.60,6.52	5.9628	50	M	32.0418
No diagnosed cancer	Longitudinal control (19)	PPM1B	protein phosphatase, Mg2+/Mn2+ dependent, 1B	ENSG00000138032	ODA	15.45,9.20,12.82	12.4889	75	F	29.0145
No diagnosed cancer	Longitudinal control (19)	SLAMF7	SLAM family member 7	ENSG00000026751	CVD2	7.28,6.13,6.14	6.51686	75	F	29.0145
No diagnosed cancer	Longitudinal control (19)	IL5	interleukin 5 (colony-stimulating factor, eosinophil)	ENSG00000113525	IRE	5.85,6.94,5.67	6.15167	75	F	29.0145
No diagnosed cancer	Longitudinal control (19)	TNF	tumor necrosis factor	ENSG00000204490,ENSG00000228849,ENSG00000206439,ENSG00000228321,ENSG00000230108,ENSG00000223952,ENSG00000232810	INF	5.53,5.65,5.29	5.48765	75	F	29.0145
No diagnosed cancer	Longitudinal control (19)	IL5	interleukin 5 (colony-stimulating factor, eosinophil)	ENSG00000113525	INF	4.91,5.78,5.37	5.35568	75	F	29.0145
No diagnosed cancer	Longitudinal control (19)	MICA,MICB	MHC class I polypeptide-related sequence A;MHC class I polypeptide-related sequence B	ENSG00000183214,ENSG00000235233,ENSG00000234218,ENSG00000231179,ENSG00000224378,ENSG00000206449,ENSG00000206449,ENSG00000227772,ENSG00000227772,ENSG00000238289,ENSG00000204516	ONC2	-9.97,-8.53,-8.93	-9.14244	75	F	29.0145
No diagnosed cancer	Longitudinal control (20)	BTN3A2	butyrophilin, subfamily 3, member A2	ENSG00000186470	IRE	6.39,7.33,6.40	6.70651	63	M	25.1307
No diagnosed cancer	Longitudinal control (20)	IL20	interleukin 20	ENSG00000162891	INF	8.14,6.46,5.10	6.56747	63	M	25.1307
No diagnosed cancer	Longitudinal control (20)	LRPAP1	low density lipoprotein receptor-related protein associated protein 1	ENSG00000163956	NEU1	6.45,6.39,5.10	5.98025	63	M	25.1307
No diagnosed cancer	Longitudinal control (20)	LRP1	low density lipoprotein receptor-related protein 1	ENSG00000123384	ODA	4.91,5.97,4.71	5.19651	63	M	25.1307
No diagnosed cancer	Longitudinal control (21)	CDC27	cell division cycle 27	ENSG00000004897	ONC3	7.01,6.16,5.75	6.30431	60	F	25.0581
No diagnosed cancer - skin lesions	Longitudinal control (22)	FCRL3	Fc receptor-like 3	ENSG00000160856	IRE	14.08,13.17,13.95,13.30,13.32,13.36	13.5293	67	F	22.3299
No diagnosed cancer - skin lesions	Longitudinal control (22)	IL10	interleukin 10	ENSG00000136634	INF	5.80,16.31,9.84,6.94	9.72201	67	F	22.3299
No diagnosed cancer - skin lesions	Longitudinal control (22)	GNLY	granulysin	ENSG00000115523	CAM	10.59,12.03,5.43	9.35068	67	F	22.3299
No diagnosed cancer - skin lesions	Longitudinal control (22)	IKZF2	IKAROS family zinc finger 2 (Helios)	ENSG00000030419	NEX	8.42,9.06,8.66,7.78,6.86,6.75	7.92085	67	F	22.3299
No diagnosed cancer - skin lesions	Longitudinal control (22)	FES	feline sarcoma oncogene	ENSG00000182511	ODA	8.00,7.63,7.10,6.27,6.43,6.64	7.01273	67	F	22.3299
No diagnosed cancer - skin lesions	Longitudinal control (22)	PPM1B	protein phosphatase, Mg2+/Mn2+ dependent, 1B	ENSG00000138032	ODA	8.11,7.20,8.88,4.85,5.47	6.90043	67	F	22.3299
No diagnosed cancer - skin lesions	Longitudinal control (22)	PTH1R	parathyroid hormone 1 receptor	ENSG00000160801	IRE	6.50,6.20,5.89,5.88,5.68,5.21	5.89099	67	F	22.3299
No diagnosed cancer - skin lesions	Longitudinal control (22)	NCLN	nicalin	ENSG00000125912	CRE	5.66,7.16,5.65,4.94	5.85077	67	F	22.3299
No diagnosed cancer - skin lesions	Longitudinal control (22)	CD274	CD274 molecule	ENSG00000120217	INF	6.24,5.99,5.24	5.82665	67	F	22.3299
No diagnosed cancer - skin lesions	Longitudinal control (22)	LIF	leukemia inhibitory factor	ENSG00000128342	INF	5.02,5.89,6.04	5.64916	67	F	22.3299
No diagnosed cancer - skin lesions	Longitudinal control (22)	IL4	interleukin 4	ENSG00000113520	INF	5.24,5.17,5.44	5.28286	67	F	22.3299
No diagnosed cancer - skin lesions	Longitudinal control (22)	PTK7	protein tyrosine kinase 7	ENSG00000112655	ODA	5.05,5.14,5.39,5.24,4.63	5.08811	67	F	22.3299
No diagnosed cancer - skin lesions	Longitudinal control (22)	CFC1	cripto, FRL-1, cryptic family 1	ENSG00000136698	CRE	5.23,5.49,4.54	5.08684	67	F	22.3299
No diagnosed cancer - skin lesions	Longitudinal control (22)	CEACAM5	carcinoembryonic antigen-related cell adhesion molecule 5	ENSG00000105388	ONC2	4.95,5.47,4.85,4.47,4.81	4.91082	67	F	22.3299
No diagnosed cancer - skin lesions	Longitudinal control (22)	TSLP	thymic stromal lymphopoietin	ENSG00000145777	INF	-5.18,-4.87,-3.77	-4.60377	67	F	22.3299
No diagnosed cancer - skin lesions	Longitudinal control (22)	HSPG2	heparan sulfate proteoglycan 2	ENSG00000142798	CVD3	-5.49,-4.01,-5.34	-4.94462	67	F	22.3299
No diagnosed cancer	Longitudinal control (23)	HSP90B1	heat shock protein 90kDa beta (Grp94), member 1	ENSG00000166598	NEX	7.57,7.37,7.98	7.63916	63	M	23.2892
No diagnosed cancer	Longitudinal control (23)	PSG1	pregnancy specific beta-1-glycoprotein 1	ENSG00000231924	NEX	-4.64,-4.61,-4.62	-4.62515	63	M	23.2892
No diagnosed cancer	Longitudinal control (24)	NTF4	neurotrophin 4	ENSG00000225950	IRE	6.69,7.17,6.33	6.72703	52	M	26.1301
No diagnosed cancer	Longitudinal control (26)	SFTPA1	surfactant protein A1	ENSG00000122852	ONC3	7.98,9.65,11.65	9.7613	66	M	25.968
No diagnosed cancer	Longitudinal control (26)	CEACAM3	carcinoembryonic antigen-related cell adhesion molecule 3	ENSG00000170956	NEX	5.80,9.74,10.80	8.77971	66	M	25.968
No diagnosed cancer	Longitudinal control (26)	CRX	cone-rod homeobox	ENSG00000105392	CRE	7.47,7.33,7.32	7.37248	66	M	25.968
No diagnosed cancer	Longitudinal control (26)	LAIR2	leukocyte-associated immunoglobulin-like receptor 2	ENSG00000167618,ENSG00000271116,ENSG00000262317	NEU1	5.66,5.37,6.14	5.725	66	M	25.968
No diagnosed cancer	Longitudinal control (27)	IFNG	interferon, gamma	ENSG00000111537	INF	26.26,26.90,24.70	25.9521	52	F	30.1786
No diagnosed cancer	Longitudinal control (27)	XCL1	chemokine (C motif) ligand 1	ENSG00000143184	CVD2	10.03,12.67,12.43	11.7105	52	F	30.1786
No diagnosed cancer	Longitudinal control (28)	ST3GAL1	ST3 beta-galactoside alpha-2,3-sialyltransferase 1	ENSG00000008513	ODA	12.87,10.99,11.67	11.8427	48	M	27.6134
No diagnosed cancer	Longitudinal control (28)	VEGFC	vascular endothelial growth factor C	ENSG00000150630	ODA	10.29,8.71,8.76	9.25242	48	M	27.6134
No diagnosed cancer	Longitudinal control (28)	CCL3	chemokine (C-C motif) ligand 3	ENSG00000006075	INF	9.28,7.87,5.16	7.43299	48	M	27.6134
No diagnosed cancer	Longitudinal control (28)	AMN	amnion associated transmembrane protein	ENSG00000166126	ODA	6.32,5.83,5.91	6.02024	48	M	27.6134
No diagnosed cancer	Longitudinal control (28)	IL12B	interleukin 12B (natural killer cell stimulatory factor 2, cytotoxic lymphocyte maturation factor 2, p40)	ENSG00000113302	INF	-4.55,-4.45,-4.59	-4.53102	48	M	27.6134
No diagnosed cancer	Longitudinal control (28)	LAIR2	leukocyte-associated immunoglobulin-like receptor 2	ENSG00000167618,ENSG00000271116,ENSG00000262317	NEU1	-4.45,-5.04,-5.00	-4.8299	48	M	27.6134
No diagnosed cancer	Longitudinal control (29)	CEACAM3	carcinoembryonic antigen-related cell adhesion molecule 3	ENSG00000170956	NEX	19.41,18.65,16.58	18.2114	47	M	33.254
No diagnosed cancer	Longitudinal control (29)	CD4	CD4 molecule	ENSG00000010610,ENSG00000268779	CVD2	7.16,7.53,7.99	7.55769	47	M	33.254
No diagnosed cancer	Longitudinal control (29)	PADI2	peptidyl arginine deiminase, type II	ENSG00000117115	IRE	6.35,6.51,5.50	6.12028	47	M	33.254
No diagnosed cancer	Longitudinal control (29)	HSPG2	heparan sulfate proteoglycan 2	ENSG00000142798	CVD3	-5.49,-5.68,-4.42	-5.19714	47	M	33.254
No diagnosed cancer	Longitudinal control (29)	MICA,MICB	MHC class I polypeptide-related sequence A;MHC class I polypeptide-related sequence B	ENSG00000183214,ENSG00000235233,ENSG00000234218,ENSG00000231179,ENSG00000224378,ENSG00000206449,ENSG00000206449,ENSG00000227772,ENSG00000227772,ENSG00000238289,ENSG00000204516	ONC2	-10.13,-8.94,-9.59	-9.55586	47	M	33.254
No diagnosed cancer	Longitudinal control (31)	IL18	interleukin 18 (interferon-gamma-inducing factor)	ENSG00000150782	CVD2	-3.93,-4.35,-4.12	-4.13496	71	F	26.6225
No diagnosed cancer	Longitudinal control (32)	UBE2F	ubiquitin-conjugating enzyme E2F (putative)	ENSG00000184182	NEX	7.26,25.70,8.67	13.8764	77	F	27.9199
No diagnosed cancer	Longitudinal control (32)	ANGPTL7	angiopoietin-like 7	ENSG00000171819	MET	5.19,6.43,5.48	5.70123	77	F	27.9199
No diagnosed cancer	Longitudinal control (32)	ANXA11	annexin A11	ENSG00000122359	MET	5.38,5.64,5.63	5.54793	77	F	27.9199
No diagnosed cancer	Longitudinal control (32)	PSMA1	proteasome (prosome, macropain) subunit, alpha type, 1	ENSG00000129084	ODA	5.10,5.71,5.48	5.42797	77	F	27.9199
No diagnosed cancer	Longitudinal control (32)	MICA,MICB	MHC class I polypeptide-related sequence A;MHC class I polypeptide-related sequence B	ENSG00000183214,ENSG00000235233,ENSG00000234218,ENSG00000231179,ENSG00000224378,ENSG00000206449,ENSG00000206449,ENSG00000227772,ENSG00000227772,ENSG00000238289,ENSG00000204516	ONC2	-9.14,-8.08,-7.76	-8.32655	77	F	27.9199
No diagnosed cancer	Longitudinal control (33)	DCN	decorin	ENSG00000011465	CVD2	6.88,6.56,5.19	6.20954	75	F	31.3421
No diagnosed cancer	Longitudinal control (33)	TBL1X	transducin (beta)-like 1X-linked	ENSG00000101849	ONC3	6.03,6.12,5.55	5.8997	75	F	31.3421
No diagnosed cancer	Longitudinal control (33)	GSAP	gamma-secretase activating protein	ENSG00000186088	CRE	5.36,5.17,4.87	5.13564	75	F	31.3421
No diagnosed cancer	Longitudinal control (33)	BCL2L11	BCL2-like 11 (apoptosis facilitator)	ENSG00000153094	CRE	6.05,4.54,4.79	5.12656	75	F	31.3421
No diagnosed cancer	Longitudinal control (33)	PTN	pleiotrophin	ENSG00000105894	ODA	5.07,5.22,5.00	5.09587	75	F	31.3421
No diagnosed cancer	Longitudinal control (33)	DUSP3	dual specificity phosphatase 3	ENSG00000108861	NEX	5.50,4.61,4.83	4.97913	75	F	31.3421
No diagnosed cancer	Longitudinal control (33)	IL1RL1	interleukin 1 receptor-like 1	ENSG00000115602	CVD3	-3.75,-4.73,-4.00	-4.16187	75	F	31.3421
No diagnosed cancer	Longitudinal control (33)	SIT1	signaling threshold regulating transmembrane adaptor 1	ENSG00000137078	IRE	-4.11,-4.63,-4.63	-4.45818	75	F	31.3421
No diagnosed cancer	Longitudinal control (33)	C2	complement component 2	ENSG00000206372,ENSG00000235696,ENSG00000235017,ENSG00000166278,ENSG00000204364,ENSG00000231543,ENSG00000226560	CAM	-4.60,-4.43,-4.88	-4.63876	75	F	31.3421
No diagnosed cancer	Longitudinal control (33)	CRNN	cornulin	ENSG00000143536	ONC2	-5.87,-5.84,-5.65	-5.78732	75	F	31.3421
No diagnosed cancer	Longitudinal control (34)	CD28	CD28 molecule	ENSG00000178562	IRE	11.41,8.38,7.00	8.92722	54	F	27.0666
No diagnosed cancer	Longitudinal control (34)	FGFBP1	fibroblast growth factor binding protein 1	ENSG00000137440	ONC2	-4.17,-3.79,-5.02	-4.32742	54	F	27.0666
No diagnosed cancer	Longitudinal control (35)	VMO1	vitelline membrane outer layer 1 homolog (chicken)	ENSG00000182853	ONC3	-9.52,-5.67,-6.47	-7.21989	32	M	23.4776
No diagnosed cancer	Longitudinal control (36)	ACTN4	actinin, alpha 4	ENSG00000130402	ONC3	15.66,18.60,17.92	17.3949	54	F	23.0347
No diagnosed cancer	Longitudinal control (36)	PSMA1	proteasome (prosome, macropain) subunit, alpha type, 1	ENSG00000129084	ODA	8.86,8.57,12.10	9.84341	54	F	23.0347
No diagnosed cancer	Longitudinal control (36)	GSTP1	glutathione S-transferase pi 1	ENSG00000084207	NEX	10.49,10.71,7.85	9.68454	54	F	23.0347
No diagnosed cancer	Longitudinal control (36)	CFC1	cripto, FRL-1, cryptic family 1	ENSG00000136698	CRE	11.87,5.02,7.76	8.21608	54	F	23.0347
No diagnosed cancer	Longitudinal control (36)	EPHA10	EPH receptor A10	ENSG00000183317	NEX	7.68,7.20,8.10	7.65983	54	F	23.0347
No diagnosed cancer	Longitudinal control (36)	EPO	erythropoietin	ENSG00000130427	ODA	7.11,7.24,6.35	6.90166	54	F	23.0347
No diagnosed cancer	Longitudinal control (36)	CSNK1D	casein kinase 1, delta	ENSG00000141551	ODA	5.99,5.73,6.57	6.09699	54	F	23.0347
No diagnosed cancer	Longitudinal control (36)	IKZF2	IKAROS family zinc finger 2 (Helios)	ENSG00000030419	NEX	5.36,6.46,5.51	5.77929	54	F	23.0347
No diagnosed cancer	Longitudinal control (36)	ST3GAL1	ST3 beta-galactoside alpha-2,3-sialyltransferase 1	ENSG00000008513	ODA	5.94,4.69,5.06	5.22893	54	F	23.0347
No diagnosed cancer	Longitudinal control (36)	TMPRSS15	transmembrane protease, serine 15	ENSG00000154646	ODA	5.66,4.51,4.46	4.87717	54	F	23.0347
No diagnosed cancer	Longitudinal control (36)	TGM2	transglutaminase 2	ENSG00000198959	CVD2	-5.25,-4.28,-4.24	-4.58877	54	F	23.0347
No diagnosed cancer	Longitudinal control (36)	AZU1	azurocidin 1	ENSG00000172232	CVD3	-6.04,-7.24,-5.63	-6.30243	54	F	23.0347
No diagnosed cancer	Longitudinal control (37)	GSTP1	glutathione S-transferase pi 1	ENSG00000084207	NEX	13.28,7.87,9.66	10.2691	54	F	22.5511
No diagnosed cancer	Longitudinal control (37)	CNPY2	canopy FGF signaling regulator 2	ENSG00000257727	ONC3	10.14,9.64,10.29	10.0219	54	F	22.5511
No diagnosed cancer	Longitudinal control (37)	KPNA1	karyopherin alpha 1 (importin alpha 5)	ENSG00000114030	IRE	5.74,4.83,5.60	5.38766	54	F	22.5511
No diagnosed cancer	Longitudinal control (37)	IKZF2	IKAROS family zinc finger 2 (Helios)	ENSG00000030419	NEX	5.26,5.03,5.62	5.30267	54	F	22.5511
No diagnosed cancer	Longitudinal control (38)	SIRPB1	signal-regulatory protein beta 1	ENSG00000101307	DEV	-4.38,-4.73,-4.19	-4.43489	57	F	23.6179
No diagnosed cancer	Longitudinal control (38)	GALNT7	UDP-N-acetyl-alpha-D-galactosamine:polypeptide N-acetylgalactosaminyltransferase 7 (GalNAc-T7)	ENSG00000109586	ONC3	-7.38,-3.80,-5.17	-5.45157	57	F	23.6179
No diagnosed cancer	Longitudinal control (39)	LXN	latexin	ENSG00000079257	NEU1	17.21,15.12,15.62	15.983	63	F	22.3117
No diagnosed cancer	Longitudinal control (39)	IL17A	interleukin 17A	ENSG00000112115	INF	13.55,11.80,15.39	13.5812	63	F	22.3117
No diagnosed cancer	Longitudinal control (39)	CD28	CD28 molecule	ENSG00000178562	IRE	5.81,5.11,4.81	5.24171	63	F	22.3117
No diagnosed cancer	Longitudinal control (40)	CTSO	cathepsin O	ENSG00000263238,ENSG00000256043	MET	10.52,9.84,11.24	10.5363	29	M	29.0705
No diagnosed cancer	Longitudinal control (40)	BOC	BOC cell adhesion associated, oncogene regulated	ENSG00000144857	CVD2	5.77,5.64,4.65	5.35346	29	M	29.0705
No diagnosed cancer	Longitudinal control (41)	LIF	leukemia inhibitory factor	ENSG00000128342	INF	6.96,15.93,8.34	10.4078	34	F	26.8341
No diagnosed cancer	Longitudinal control (41)	SERPINA12	serpin peptidase inhibitor, clade A (alpha-1 antiproteinase, antitrypsin), member 12	ENSG00000165953	CVD2	5.33,5.62,6.01	5.65035	34	F	26.8341
No diagnosed cancer	Longitudinal control (41)	GH2	growth hormone 2	ENSG00000136487	CRE	5.99,5.38,5.37	5.58088	34	F	26.8341
No diagnosed cancer	Longitudinal control (41)	LAIR1	leukocyte-associated immunoglobulin-like receptor 1	ENSG00000167613,ENSG00000262936	DEV	-5.46,-6.39,-5.62	-5.82335	34	F	26.8341
No diagnosed cancer	Longitudinal control (41)	TSHB	thyroid stimulating hormone, beta	ENSG00000134200	MET	-6.17,-7.03,-6.48	-6.56021	34	F	26.8341
No diagnosed cancer	Longitudinal control (42)	CLSPN	claspin	ENSG00000092853	ODA	19.23,19.77,19.97	19.6558	56	F	21.3769
No diagnosed cancer	Longitudinal control (43)	LAG3	lymphocyte-activation gene 3	ENSG00000089692	IRE	7.01,9.29,5.20	7.16698	56	M	19.3019
No diagnosed cancer	Longitudinal control (43)	EPHA10	EPH receptor A10	ENSG00000183317	NEX	6.67,5.39,4.92	5.65923	56	M	19.3019
No diagnosed cancer	Longitudinal control (43)	LHB	luteinizing hormone beta polypeptide	ENSG00000104826	ODA	5.32,5.66,5.66	5.54409	56	M	19.3019
No diagnosed cancer	Longitudinal control (43)	CST6	cystatin E/M	ENSG00000175315	DEV	5.23,4.73,5.55	5.16963	56	M	19.3019
No diagnosed cancer	Longitudinal control (44)	UBE2F	ubiquitin-conjugating enzyme E2F (putative)	ENSG00000184182	NEX	7.67,7.76,8.27	7.90108	55	M	26.7714
No diagnosed cancer	Longitudinal control (45)	TPT1	tumor protein, translationally-controlled 1	ENSG00000133112	ONC3	12.31,10.73,9.56	10.8639	56	F	24.7148
No diagnosed cancer	Longitudinal control (45)	CRX	cone-rod homeobox	ENSG00000105392	CRE	5.69,4.94,5.16	5.2659	56	F	24.7148
No diagnosed cancer	Longitudinal control (45)	KLB	klotho beta	ENSG00000134962	NEX	-5.67,-4.03,-4.27	-4.65751	56	F	24.7148
No diagnosed cancer	Longitudinal control (45)	MICA,MICB	MHC class I polypeptide-related sequence A;MHC class I polypeptide-related sequence B	ENSG00000183214,ENSG00000235233,ENSG00000234218,ENSG00000231179,ENSG00000224378,ENSG00000206449,ENSG00000206449,ENSG00000227772,ENSG00000227772,ENSG00000238289,ENSG00000204516	ONC2	-9.79,-9.95,-10.12	-9.95141	56	F	24.7148
No diagnosed cancer - high BMI	Longitudinal control (46)	ALDH3A1	aldehyde dehydrogenase 3 family, member A1	ENSG00000108602	ODA	9.46,9.06,5.72	8.07911	52	F	49.9681
No diagnosed cancer - high BMI	Longitudinal control (46)	CES1	carboxylesterase 1	ENSG00000262243,ENSG00000198848	CAM	7.05,8.30,6.17	7.17286	52	F	49.9681
No diagnosed cancer - high BMI	Longitudinal control (46)	ROBO1	roundabout, axon guidance receptor, homolog 1 (Drosophila)	ENSG00000169855	DEV	7.10,6.94,6.58	6.87153	52	F	49.9681
No diagnosed cancer - high BMI	Longitudinal control (46)	IGSF3	immunoglobulin superfamily, member 3	ENSG00000143061	CRE	7.25,7.72,5.48	6.81564	52	F	49.9681
No diagnosed cancer - high BMI	Longitudinal control (46)	IGFBP7	insulin-like growth factor binding protein 7	ENSG00000163453	CVD3	4.99,7.54,6.43	6.31873	52	F	49.9681
No diagnosed cancer - high BMI	Longitudinal control (46)	CCL20	chemokine (C-C motif) ligand 20	ENSG00000115009	INF	5.46,7.62,5.48	6.19005	52	F	49.9681
No diagnosed cancer - high BMI	Longitudinal control (46)	CCL19	chemokine (C-C motif) ligand 19	ENSG00000172724	INF	4.68,8.01,5.81	6.16832	52	F	49.9681
No diagnosed cancer - high BMI	Longitudinal control (46)	IL18R1	interleukin 18 receptor 1	ENSG00000115604	INF	5.36,7.72,4.90	5.99281	52	F	49.9681
No diagnosed cancer - high BMI	Longitudinal control (46)	SPON1	spondin 1, extracellular matrix protein	ENSG00000262655	CVD3	5.48,6.38,6.02	5.9566	52	F	49.9681
No diagnosed cancer - high BMI	Longitudinal control (46)	SELE	selectin E	ENSG00000007908	CVD3	5.18,6.36,5.68	5.74227	52	F	49.9681
No diagnosed cancer - high BMI	Longitudinal control (46)	CTSD	cathepsin D	ENSG00000117984	CVD3	5.39,6.74,4.90	5.67603	52	F	49.9681
No diagnosed cancer - high BMI	Longitudinal control (46)	TNFSF13B	tumor necrosis factor (ligand) superfamily, member 13b	ENSG00000102524	CVD3	5.04,6.33,5.55	5.64297	52	F	49.9681
No diagnosed cancer - high BMI	Longitudinal control (46)	IGFBPL1	insulin-like growth factor binding protein-like 1	ENSG00000137142	MET	5.30,5.90,5.62	5.60827	52	F	49.9681
No diagnosed cancer - high BMI	Longitudinal control (46)	FGF21	fibroblast growth factor 21	ENSG00000105550	INF	4.98,6.16,5.60	5.58197	52	F	49.9681
No diagnosed cancer - high BMI	Longitudinal control (46)	IL1R2	interleukin 1 receptor, type II	ENSG00000115590	CVD3	4.53,5.57,4.87	4.99129	52	F	49.9681
No diagnosed cancer - high BMI	Longitudinal control (46)	FGF21	fibroblast growth factor 21	ENSG00000105550	CRE	4.66,5.06,5.10	4.94087	52	F	49.9681
No diagnosed cancer - high BMI	Longitudinal control (46)	FGF21	fibroblast growth factor 21	ENSG00000105550	CVD2	4.67,5.23,4.57	4.82269	52	F	49.9681
No diagnosed cancer - high BMI	Longitudinal control (46)	PHOSPHO1	phosphatase, orphan 1	ENSG00000173868	NEX	-6.70,-5.69,-4.45	-5.61493	52	F	49.9681
No diagnosed cancer	Longitudinal control (47)	ALDH3A1	aldehyde dehydrogenase 3 family, member A1	ENSG00000108602	ODA	11.28,11.20,11.77	11.4144	49	F	26.3868
No diagnosed cancer	Longitudinal control (48)	CES2	carboxylesterase 2	ENSG00000172831	ODA	7.72,4.75,6.42	6.29759	43	M	38.8664
No diagnosed cancer	Longitudinal control (48)	CCL16	chemokine (C-C motif) ligand 16	ENSG00000161573	CVD3	6.03,5.39,6.62	6.01618	43	M	38.8664
No diagnosed cancer	Longitudinal control (48)	SERPINA12	serpin peptidase inhibitor, clade A (alpha-1 antiproteinase, antitrypsin), member 12	ENSG00000165953	CVD2	5.88,5.38,6.12	5.79411	43	M	38.8664
No diagnosed cancer	Longitudinal control (48)	NQO2	NAD(P)H dehydrogenase, quinone 2	ENSG00000124588	MET	7.61,4.46,4.74	5.60187	43	M	38.8664
No diagnosed cancer	Longitudinal control (49)	NDRG1	N-myc downstream regulated 1	ENSG00000104419	NEX	10.93,10.94,10.75	10.8724	78	M	24.2463
No diagnosed cancer	Longitudinal control (49)	IL17F	interleukin 17F	ENSG00000112116	ONC3	7.66,8.05,8.50	8.06886	78	M	24.2463
No diagnosed cancer	Longitudinal control (49)	ACTN4	actinin, alpha 4	ENSG00000130402	ONC3	7.95,7.15,6.72	7.27094	78	M	24.2463
No diagnosed cancer	Longitudinal control (49)	HSPB6	heat shock protein, alpha-crystallin-related, B6	ENSG00000004776	ONC3	4.50,5.42,4.45	4.78988	78	M	24.2463
No diagnosed cancer	Longitudinal control (49)	PRSS2	protease, serine, 2 (trypsin 2)	ENSG00000262739	CAM	-7.33,-6.54,-6.33	-6.73523	78	M	24.2463
No diagnosed cancer	Longitudinal control (49)	CPA1	carboxypeptidase A1 (pancreatic)	ENSG00000264509,ENSG00000091704	CVD3	-11.55,-9.59,-8.20	-9.77993	78	M	24.2463
No diagnosed cancer	Longitudinal control (49)	CTRC	chymotrypsin C (caldecrin)	ENSG00000162438	CVD2	-15.72,-15.92,-13.52	-15.0568	78	M	24.2463
No diagnosed cancer	Longitudinal control (50)	CEACAM3	carcinoembryonic antigen-related cell adhesion molecule 3	ENSG00000170956	NEX	14.72,8.62,7.36	10.2316	56	F	21.2424
No diagnosed cancer	Longitudinal control (50)	SFTPD	surfactant protein D	ENSG00000133661	CVD3	9.33,7.58,8.48	8.46138	56	F	21.2424
No diagnosed cancer	Longitudinal control (50)	LAMP3	lysosomal-associated membrane protein 3	ENSG00000078081	IRE	7.34,6.99,7.23	7.1847	56	F	21.2424
No diagnosed cancer	Longitudinal control (50)	ARNT	aryl hydrocarbon receptor nuclear translocator	ENSG00000143437	IRE	7.00,5.76,5.33	6.02989	56	F	21.2424
No diagnosed cancer	Longitudinal control (50)	SPINT1	serine peptidase inhibitor, Kunitz type 1	ENSG00000166145	DEV	5.71,6.02,6.25	5.99503	56	F	21.2424
No diagnosed cancer	Longitudinal control (50)	WFDC2	WAP four-disulfide core domain 2	ENSG00000101443	ONC2	5.12,5.86,5.76	5.58263	56	F	21.2424
No diagnosed cancer	Longitudinal control (52)	PTH1R	parathyroid hormone 1 receptor	ENSG00000160801	IRE	14.00,20.07,19.25	17.7741	48	F	25.2248
No diagnosed cancer	Longitudinal control (52)	RNF31	ring finger protein 31	ENSG00000092098	NEX	6.32,7.76,7.78	7.28959	48	F	25.2248
No diagnosed cancer	Longitudinal control (52)	ISLR2	immunoglobulin superfamily containing leucine-rich repeat 2	ENSG00000167178	NEX	4.61,7.03,7.10	6.24503	48	F	25.2248
No diagnosed cancer	Longitudinal control (52)	CCL15	chemokine (C-C motif) ligand 15	ENSG00000267596	CVD3	5.65,4.71,5.64	5.33597	48	F	25.2248
No diagnosed cancer	Longitudinal control (52)	CASP2	caspase 2, apoptosis-related cysteine peptidase	ENSG00000106144	ONC3	4.68,4.79,5.20	4.88984	48	F	25.2248
No diagnosed cancer	Longitudinal control (52)	LGALS9	lectin, galactoside-binding, soluble, 9	ENSG00000168961	CVD2	-3.92,-3.94,-4.58	-4.14666	48	F	25.2248
No diagnosed cancer	Longitudinal control (52)	IL1RL1	interleukin 1 receptor-like 1	ENSG00000115602	CVD3	-6.98,-6.54,-6.49	-6.67126	48	F	25.2248
No diagnosed cancer	Longitudinal control (52)	CHIT1	chitinase 1 (chitotriosidase)	ENSG00000133063	CVD3	-7.12,-7.73,-6.94	-7.26495	48	F	25.2248
No diagnosed cancer	Longitudinal control (52)	MICA,MICB	MHC class I polypeptide-related sequence A;MHC class I polypeptide-related sequence B	ENSG00000183214,ENSG00000235233,ENSG00000234218,ENSG00000231179,ENSG00000224378,ENSG00000206449,ENSG00000206449,ENSG00000227772,ENSG00000227772,ENSG00000238289,ENSG00000204516	ONC2	-11.24,-10.17,-10.13	-10.5151	48	F	25.2248
No diagnosed cancer	Longitudinal control (53)	LRPAP1	low density lipoprotein receptor-related protein associated protein 1	ENSG00000163956	NEU1	5.59,5.52,5.56	5.55746	56	M	22.7175
No diagnosed cancer	Longitudinal control (53)	CD300LF	CD300 molecule-like family member f	ENSG00000186074	NEU1	-4.72,-4.38,-4.59	-4.56182	56	M	22.7175
No diagnosed cancer	Longitudinal control (53)	CD177	CD177 molecule	ENSG00000204936	DEV	-6.74,-6.59,-6.09	-6.4732	56	M	22.7175
No diagnosed cancer	Longitudinal control (54)	IL5	interleukin 5 (colony-stimulating factor, eosinophil)	ENSG00000113525	INF	7.89,11.65,9.41	9.65065	48	F	39.5235
No diagnosed cancer	Longitudinal control (54)	IL5	interleukin 5 (colony-stimulating factor, eosinophil)	ENSG00000113525	IRE	7.72,9.83,9.35	8.96716	48	F	39.5235
No diagnosed cancer	Longitudinal control (54)	MAEA	macrophage erythroblast attacher	ENSG00000090316	ODA	7.67,6.65,6.59	6.96826	48	F	39.5235
No diagnosed cancer	Longitudinal control (54)	GPR56	G protein-coupled receptor 56	ENSG00000205336	ODA	8.39,7.09,5.39	6.95524	48	F	39.5235
No diagnosed cancer	Longitudinal control (54)	CD300LF	CD300 molecule-like family member f	ENSG00000186074	NEU1	6.19,5.56,5.08	5.60954	48	F	39.5235
No diagnosed cancer	Longitudinal control (54)	KPNA1	karyopherin alpha 1 (importin alpha 5)	ENSG00000114030	IRE	6.08,5.41,5.07	5.52034	48	F	39.5235
No diagnosed cancer	Longitudinal control (54)	SLAMF8	SLAM family member 8	ENSG00000158714	CRE	-5.35,-7.02,-5.56	-5.97498	48	F	39.5235
No diagnosed cancer	Longitudinal control (55)	SEMA4C	sema domain, immunoglobulin domain (Ig), transmembrane domain (TM) and short cytoplasmic domain, (semaphorin) 4C	ENSG00000168758	CRE	14.65,14.39,14.83	14.6265	69	M	22.9551
No diagnosed cancer	Longitudinal control (55)	ST3GAL1	ST3 beta-galactoside alpha-2,3-sialyltransferase 1	ENSG00000008513	ODA	4.57,4.93,5.32	4.93955	69	M	22.9551
No diagnosed cancer	Longitudinal control (56)	GBP2	guanylate binding protein 2, interferon-inducible	ENSG00000162645	NEX	23.20,15.03,11.11	16.4447	45	M	28.6939
No diagnosed cancer	Longitudinal control (56)	NTF4	neurotrophin 4	ENSG00000225950	IRE	7.24,7.63,10.47	8.445	45	M	28.6939
No diagnosed cancer	Longitudinal control (56)	CHIT1	chitinase 1 (chitotriosidase)	ENSG00000133063	CVD3	-7.58,-7.40,-8.14	-7.70452	45	M	28.6939
No diagnosed cancer	Longitudinal control (57)	ACTN4	actinin, alpha 4	ENSG00000130402	ONC3	19.15,17.84,17.03	18.0057	55	F	25.6241
No diagnosed cancer	Longitudinal control (58)	IL2RB	interleukin 2 receptor, beta	ENSG00000100385	INF	11.15,13.33,12.53	12.3359	56	F	51.578
No diagnosed cancer	Longitudinal control (58)	IL17A	interleukin 17A	ENSG00000112115	INF	8.77,4.98,7.53	7.09094	56	F	51.578
No diagnosed cancer	Longitudinal control (58)	NFATC3	nuclear factor of activated T-cells, cytoplasmic, calcineurin-dependent 3	ENSG00000072736	IRE	8.03,6.10,6.58	6.89998	56	F	51.578
No diagnosed cancer	Longitudinal control (58)	CES1	carboxylesterase 1	ENSG00000262243,ENSG00000198848	CAM	6.61,6.25,4.75	5.87246	56	F	51.578
No diagnosed cancer	Longitudinal control (58)	CCL15	chemokine (C-C motif) ligand 15	ENSG00000267596	CVD3	5.43,5.78,4.96	5.38888	56	F	51.578
No diagnosed cancer	Longitudinal control (58)	FCRL1	Fc receptor-like 1	ENSG00000163534	MET	-3.79,-3.89,-3.93	-3.87151	56	F	51.578
No diagnosed cancer	Longitudinal control (58)	CRH	corticotropin releasing hormone	ENSG00000147571	ODA	-3.81,-3.99,-3.84	-3.88081	56	F	51.578
No diagnosed cancer	Longitudinal control (59)	TPPP3	tubulin polymerization-promoting protein family member 3	ENSG00000159713	NEX	9.73,10.13,7.80	9.21894	60	M	25.1022
No diagnosed cancer	Longitudinal control (59)	TPMT	thiopurine S-methyltransferase	ENSG00000137364	ONC3	8.12,7.17,7.42	7.57052	60	M	25.1022
No diagnosed cancer	Longitudinal control (59)	NDRG1	N-myc downstream regulated 1	ENSG00000104419	NEX	6.86,4.86,4.90	5.53733	60	M	25.1022
No diagnosed cancer	Longitudinal control (59)	ATP6V1D	ATPase, H+ transporting, lysosomal 34kDa, V1 subunit D	ENSG00000100554	ONC3	5.92,5.17,4.61	5.23359	60	M	25.1022
No diagnosed cancer	Longitudinal control (59)	LHB	luteinizing hormone beta polypeptide	ENSG00000104826	ODA	4.98,4.55,4.57	4.70251	60	M	25.1022
No diagnosed cancer	Longitudinal control (59)	MSR1	macrophage scavenger receptor 1	ENSG00000038945	NEU1	-4.02,-3.91,-4.77	-4.23521	60	M	25.1022
No diagnosed cancer	Longitudinal control (60)	LHB	luteinizing hormone beta polypeptide	ENSG00000104826	ODA	6.77,6.29,6.55	6.53525	51	M	23.9351
No diagnosed cancer	Longitudinal control (60)	TPPP3	tubulin polymerization-promoting protein family member 3	ENSG00000159713	NEX	4.99,4.91,5.95	5.28054	51	M	23.9351
No diagnosed cancer	Longitudinal control (61)	LIF	leukemia inhibitory factor	ENSG00000128342	INF	15.67,14.50,13.87	14.6821	56	F	38.7357
No diagnosed cancer	Longitudinal control (61)	VAMP5	vesicle-associated membrane protein 5	ENSG00000168899	CRE	10.66,11.43,11.41	11.1662	56	F	38.7357
No diagnosed cancer	Longitudinal control (61)	CNPY2	canopy FGF signaling regulator 2	ENSG00000257727	ONC3	6.48,5.97,5.28	5.91118	56	F	38.7357
No diagnosed cancer	Longitudinal control (61)	ADAM15	ADAM metallopeptidase domain 15	ENSG00000143537	NEX	4.79,4.93,5.04	4.91949	56	F	38.7357
No diagnosed cancer	Longitudinal control (61)	CDH15	cadherin 15, type 1, M-cadherin (myotubule)	ENSG00000129910	NEX	4.54,4.57,4.66	4.58914	56	F	38.7357
No diagnosed cancer	Longitudinal control (62)	ITGA11	integrin, alpha 11	ENSG00000137809	IRE	17.34,15.26,15.20	15.932	64	M	25.5924
No diagnosed cancer	Longitudinal control (62)	CCL4	chemokine (C-C motif) ligand 4	ENSG00000129277	INF	14.12,15.27,15.26	14.8833	64	M	25.5924
No diagnosed cancer	Longitudinal control (62)	AOC1	amine oxidase, copper containing 1	ENSG00000002726	NEX	14.20,12.44,12.38	13.0067	64	M	25.5924
No diagnosed cancer	Longitudinal control (62)	CCL3	chemokine (C-C motif) ligand 3	ENSG00000006075	INF	9.85,14.17,13.42	12.4797	64	M	25.5924
No diagnosed cancer	Longitudinal control (62)	CCL3	chemokine (C-C motif) ligand 3	ENSG00000006075	CVD2	8.86,13.24,12.10	11.4011	64	M	25.5924
No diagnosed cancer	Longitudinal control (62)	CD28	CD28 molecule	ENSG00000178562	IRE	10.74,9.81,12.61	11.0508	64	M	25.5924
No diagnosed cancer	Longitudinal control (62)	GH2	growth hormone 2	ENSG00000136487	CRE	7.87,7.59,7.52	7.66173	64	M	25.5924
No diagnosed cancer	Longitudinal control (62)	IL17A	interleukin 17A	ENSG00000112115	INF	6.92,6.42,5.64	6.32761	64	M	25.5924
No diagnosed cancer	Longitudinal control (62)	IL17RB	interleukin 17 receptor B	ENSG00000056736	CRE	4.87,5.46,5.69	5.33947	64	M	25.5924
No diagnosed cancer	Longitudinal control (62)	LAIR2	leukocyte-associated immunoglobulin-like receptor 2	ENSG00000167618,ENSG00000271116,ENSG00000262317	NEU1	5.33,4.48,4.66	4.82533	64	M	25.5924
No diagnosed cancer	Longitudinal control (63)	SH2D1A	SH2 domain containing 1A	ENSG00000183918	IRE	12.16,5.73,11.84	9.91008	74	F	21.3837
No diagnosed cancer	Longitudinal control (63)	ING1	inhibitor of growth family, member 1	ENSG00000153487	NEX	9.06,7.90,8.40	8.4518	74	F	21.3837
No diagnosed cancer	Longitudinal control (63)	BTC	betacellulin	ENSG00000261530,ENSG00000174808	ODA	8.51,7.65,7.81	7.98716	74	F	21.3837
No diagnosed cancer	Longitudinal control (63)	PADI2	peptidyl arginine deiminase, type II	ENSG00000117115	IRE	6.35,6.19,6.74	6.42727	74	F	21.3837
No diagnosed cancer	Longitudinal control (63)	NPPB	natriuretic peptide B	ENSG00000120937	CVD2	5.55,4.64,7.03	5.73921	74	F	21.3837
No diagnosed cancer	Longitudinal control (63)	IKZF2	IKAROS family zinc finger 2 (Helios)	ENSG00000030419	NEX	5.42,4.89,4.89	5.06911	74	F	21.3837
No diagnosed cancer	Longitudinal control (63)	CCL16	chemokine (C-C motif) ligand 16	ENSG00000161573	CVD3	-6.20,-5.92,-6.24	-6.11823	74	F	21.3837
No diagnosed cancer	Longitudinal control (64)	CTRC	chymotrypsin C (caldecrin)	ENSG00000162438	CVD2	-6.19,-5.76,-4.77	-5.57337	65	M	30.021
No diagnosed cancer	Longitudinal control (65)	IL2RB	interleukin 2 receptor, beta	ENSG00000100385	INF	13.01,17.11,15.73	15.2842	39	M	23.3497
No diagnosed cancer	Longitudinal control (66)	NDRG1	N-myc downstream regulated 1	ENSG00000104419	NEX	24.17,23.58,23.79	23.8469	57	F	30.0179
No diagnosed cancer	Longitudinal control (67)	CBLN4	cerebellin 4 precursor	ENSG00000054803	ONC3	5.54,6.28,5.84	5.88683	64	F	25.0568
No diagnosed cancer	Longitudinal control (68)	PADI2	peptidyl arginine deiminase, type II	ENSG00000117115	IRE	14.99,15.16,14.05	14.7364	59	M	29.5789
No diagnosed cancer	Longitudinal control (68)	CD300C	CD300c molecule	ENSG00000167850	NEU1	-3.88,-4.06,-3.80	-3.91162	59	M	29.5789
No diagnosed cancer	Longitudinal control (68)	TNFSF11	tumor necrosis factor (ligand) superfamily, member 11	ENSG00000120659	INF	-4.37,-5.41,-4.12	-4.63414	59	M	29.5789
No diagnosed cancer	Longitudinal control (68)	PON2	paraoxonase 2	ENSG00000105854	ODA	-4.32,-4.58,-5.15	-4.68295	59	M	29.5789
No diagnosed cancer	Longitudinal control (69)	CLSTN1	calsyntenin 1	ENSG00000171603	NEX	8.33,7.32,9.48	8.37604	67	M	24.1817
No diagnosed cancer	Longitudinal control (69)	TNF	tumor necrosis factor	ENSG00000204490,ENSG00000228849,ENSG00000206439,ENSG00000228321,ENSG00000230108,ENSG00000223952,ENSG00000232810	INF	6.42,7.23,6.61	6.75412	67	M	24.1817
